# Supplementary material for: Identification of Circular RNA-Based Immunomodulatory Networks in Colorectal Cancer
Source: Front Oncol. 2022 Jan 27;11:779706. doi: 10.3389/fonc.2021.779706 (PMC8833313; doi:10.3389/fonc.2021.779706)
Supplement: Supplementary Table S2 — The protein binding with eight circular RNAs (circRNAs) from the RBPmap tool. [file Table_2.xlsx]

## Sheet: Sheet1
hsa_circ_0000511	hsa_circ_0000512	hsa_circ_0000514	hsa_circ_0000515	hsa_circ_0000517	hsa_circ_0000518	hsa_circ_0000519	hsa_circ_0000520
BRUNOL6	BRUNOL6	CNOT4	CNOT4	CNOT4	CNOT4	ESRP1	ESRP1
CNOT4	CNOT4	EIF4G2	EIF4G2	EIF4G2	EIF4G2	ESRP2	ESRP2
EIF4G2	EIF4G2	ENOX1	ENOX1	ESRP1	ESRP1	EWSR1	EWSR1
ENOX1	ENOX1	ESRP1	ESRP1	ESRP2	ESRP2	FMR1	FMR1
ESRP1	ESRP1	ESRP2	ESRP2	EWSR1	EWSR1	FUS	FUS
ESRP2	ESRP2	EWSR1	EWSR1	FMR1	FMR1	FXR2	FXR2
EWSR1	EWSR1	FMR1	FMR1	FUS	FUS	HNRNPA1	HNRNPA1
FMR1	FMR1	FUS	FUS	FXR2	FXR2	HNRNPA1L2	HNRNPA1L2
FUS	FUS	FXR2	FXR2	HNRNPA1	HNRNPA1	HNRNPA2B1	HNRNPA2B1
FXR2	FXR2	HNRNPA1	HNRNPA1	HNRNPA1L2	HNRNPA1L2	HNRNPF	HNRNPF
HNRNPA1	HNRNPA1	HNRNPA1L2	HNRNPA1L2	HNRNPA2B1	HNRNPA2B1	HNRNPH1	HNRNPH1
HNRNPA1L2	HNRNPA1L2	HNRNPA2B1	HNRNPA2B1	HNRNPF	HNRNPF	HNRNPH2	HNRNPH2
HNRNPA2B1	HNRNPA2B1	HNRNPF	HNRNPF	HNRNPH1	HNRNPH1	HNRNPK	HNRNPK
HNRNPF	HNRNPF	HNRNPH1	HNRNPH1	HNRNPH2	HNRNPH2	LIN28A	ILF2
HNRNPH1	HNRNPH1	HNRNPH2	HNRNPH2	LIN28A	HNRNPK	NUPL2	LIN28A
HNRNPH2	HNRNPH2	HNRNPL	HNRNPL	NUPL2	ILF2	PCBP1	MBNL1
HNRNPL	HNRNPL	HNRPLL	HNRNPK	PCBP1	LIN28A	PCBP2	NUPL2
HNRPLL	HNRPLL	ILF2	HNRPLL	PCBP2	NUPL2	PCBP3	PCBP1
ILF2	ILF2	LIN28A	ILF2	PCBP3	PCBP1	PCBP4	PCBP2
LIN28A	LIN28A	PCBP1	LIN28A	PCBP4	PCBP2	RBM24	PCBP3
PCBP1	PCBP1	PCBP2	NUPL2	PPRC1	PCBP3	RBM25	PCBP4
PCBP2	PCBP2	PCBP4	PCBP1	RBM22	PCBP4	RBM45	RBM24
PCBP4	PCBP4	PPRC1	PCBP2	RBM23	PPRC1	RBM4B	RBM25
PPRC1	PPRC1	RBFOX1	PCBP3	RBM24	RBM22	RBM6	RBM38
RBFOX1	RBFOX1	RBM22	PCBP4	RBM25	RBM24	SRSF11	RBM45
RBM22	RBM22	RBM23	PPRC1	RBM4	RBM25	SRSF2	RBM4B
RBM23	RBM23	RBM24	RBFOX1	RBM45	RBM38	TAF15	RBM6
RBM24	RBM24	RBM25	RBM22	RBM4B	RBM4	TARDBP	SFPQ
RBM25	RBM25	RBM4	RBM23	RBM6	RBM45	ZC3H10	SRSF11
RBM4	RBM4	RBM4B	RBM24	RBM8A	RBM4B		SRSF2
RBM4B	RBM4B	RBM8A	RBM25	SRSF11	RBM6		SRSF9
RBM8A	RBM8A	SAMD4A	RBM38	SRSF2	RBM8A		TAF15
SAMD4A	SAMD4A	SRSF1	RBM4	TAF15	SFPQ		TARDBP
SRSF1	SRSF1	SRSF2	RBM45	ZC3H10	SRSF11		ZC3H10
SRSF2	SRSF2	SRSF5	RBM4B		SRSF2
SRSF5	SRSF5	SRSF9	RBM6		TAF15
SRSF9	SRSF9	TAF15	RBM8A		TARDBP
TAF15	TAF15	ZC3H10	SAMD4A		ZC3H10
ZC3H10	ZC3H10		SRSF1/SFRS1
			SRSF11/SFRS11
			SRSF2
			SRSF5
			SRSF9
			TAF15
			ZC3H10
